# Supplementary material for: Validation of a novel time-to-event nest density estimator on passerines: An example using Brewer’s sparrows (Spizella breweri)
Source: PLoS One. 2019 Dec 30;14(12):e0227092. doi: 10.1371/journal.pone.0227092 (PMC6936863; doi:10.1371/journal.pone.0227092)
Supplement: S1 File — This excel file contains the dataset used for the time-to-event nest density estimator analysis (S1A) and the dataset used for the distance sampling nest density estimation analysis (S1B). (XLSX) [file pone.0227092.s001.xlsx]

## Sheet: S1A
NestID	FirstFound	LastPresent	Fate	Site	AgeFound	AgeDay1	Max Clutch Size
BRSP_101_13_15	28	31	1	5	18	-9	3
BRSP_101_14_15	28	36	1	5	15	-12	3
BRSP_101_1_15	4	25	1	5	1	-2	3
BRSP_101_2_15	4	13	0	5	1	-2	2
BRSP_101_3_15	5	25	0	5	1	-3	4
BRSP_101_4_15	4	19	0	5	6	3	4
BRSP_101_7_15	11	31	1	5	2	-8	5
BRSP_147_1_15	10	29	1	6	1	-8	4
BRSP_147_2_15	10	14	0	6	1	-8	4
BRSP_147_3_15	18	40	1	6	1	-16	4
BRSP_6_5_15	1	10	0	1	1	1	3
BRSP_147_4_15	17	29	1	6	10	-6	3
BRSP_147_5_15	17	29	1	6	11	-5	3
BRSP_147_6_15	17	37	1	6	1	-15	4
BRSP_147_7_15	17	32	1	6	7	-9	4
BRSP_62_1_15	1	23	1	3	1	1	4
BRSP_101_5_15	10	28	1	5	4	-5	3
BRSP_101_6_15	10	28	1	5	5	-4	4
BRSP_153_1_15	1	17	1	7	6	6	3
BRSP_101_8_15	13	31	1	5	6	-6	4
BRSP_62_2_15	9	32	1	3	1	-7	3
BRSP_153_2_15	3	25	1	7	1	-1	4
BRSP_153_3_15	1	17	1	7	5	5	4
BRSP_153_4_15	1	11	1	7	12	12	4
BRSP_101_9_15	16	25	1	5	12	-3	3
BRSP_153_5_15	1	20	1	7	5	5	4
BRSP_153_7_15	31	47	0	7	1	-29	3
BRSP_38_11_15	25	30	0	2	6	-18	3
BRSP_38_12_15	30	33	1	2	17	-12	3
BRSP_38_14_15	30	33	0	2	14	-15	3
BRSP_153_6_15	8	23	0	7	4	-3	4
BRSP_38_4_15	10	22	0	2	3	-6	3
BRSP_38_5_15	10	19	0	2	12	3	4
BRSP_38_6_15	10	19	1	2	12	3	3
BRSP_38_8_15	10	19	1	2	13	4	2
BRSP_96_4_15	2	17	1	4	7	6	4
BRSP_38_1_15	1	19	1	2	3	3	4
BRSP_38_2_15	1	7	0	2	7	7	1
BRSP_38_3_15	1	13	1	2	12	12	3
BRSP_6_6_15	10	25	0	1	4	-5	4
BRSP_101_10_15	18	36	0	5	3	-14	3
BRSP_101_11_15	18	33	1	5	6	-11	3
BRSP_101_12_15	18	27	1	5	13	-4	4
BRSP_147_8_15	20	34	0	6	1	-18	4
BRSP_96_5_15	7	25	1	4	5	-1	3
BRSP_6_7_15	16	28	1	1	12	-3	4
BRSP_38_9_15	10	19	0	2	10	1	4
BRSP_6_1_15	1	16	1	1	6	6	2
BRSP_6_11_15	29	42	1	1	9	-19	3
BRSP_6_2_15	1	22	0	1	1	1	4
BRSP_6_3_15	1	16	0	1	7	7	2
BRSP_38_7_15	10	30	1	2	5	-4	3
BRSP_6_4_15	1	22	1	1	3	3	3
BRSP_6_8_15	22	39	1	1	5	-16	3
BRSP_62_3_15	8	17	1	3	12	5	3
BRSP_62_4_15	8	20	0	3	8	1	4
BRSP_62_5_15	10	32	1	3	1	-8	4
BRSP_96_7_15	14	35	1	4	3	-10	4
BRSP_62_6_15	8	17	1	3	14	7	4
BRSP_6_10_15	25	28	0	1	15	-9	2
BRSP_6_9_15	25	39	1	1	11	-13	3
BRSP_101_15_15	33	36	0	5	7	-25	3
BRSP_38_10_15	19	25	0	2	7	-11	3
BRSP_62_7_15	20	41	1	3	3	-16	3
BRSP_96_1_15	1	17	1	4	8	8	3
BRSP_96_2_15	1	17	1	4	9	9	3
BRSP_96_3_15	1	19	1	4	4	4	3
BRSP_96_6_15	10	14	0	4	15	6	3

## Sheet: S1B
NestID	distance	Region Label	Effort	Sample Label	Area
BRSP_101_13_15	4	101	2500	19	250000
BRSP_101_14_15	6	101	2500	19	250000
BRSP_101_2_15	11	101	2500	17	250000
BRSP_101_3_15	15	101	2500	17	250000
BRSP_101_4_15	17	101	2500	17	250000
BRSP_101_7_15	2	101	2000	18	250000
BRSP_147_1_15	3	147	2500	21	250000
BRSP_147_2_15	3	147	2500	21	250000
BRSP_147_3_15	1	147	2000	22	250000
BRSP_147_4_15	1	147	2000	22	250000
BRSP_147_5_15	9	147	2000	22	250000
BRSP_147_6_15	3	147	2000	22	250000
BRSP_147_7_15	1	147	2000	22	250000
BRSP_153_1_15	10	153	2500	25	250000
BRSP_153_2_15	6	153	2500	25	250000
BRSP_153_3_15	4	153	2500	25	250000
BRSP_153_4_15	6	153	2500	25	250000
BRSP_153_5_15	3	153	2500	25	250000
BRSP_153_7_15	4	153	2500	27	250000
BRSP_38_11_15	6	38	2000	6	250000
BRSP_38_12_15	6	38	2500	7	250000
BRSP_38_14_15	4	38	2500	7	250000
BRSP_38_4_15	0	38	2500	5	250000
BRSP_38_5_15	4	38	2500	5	250000
BRSP_38_6_15	8	38	2500	5	250000
BRSP_38_8_15	9	38	2500	5	250000
BRSP_38_9_15	0	38	2500	5	250000
BRSP_6_1_15	10	6	2500	1	250000
BRSP_6_11_15	4	6	2500	3	250000
BRSP_6_2_15	3	6	2500	1	250000
BRSP_6_3_15	5	6	2500	1	250000
BRSP_6_4_15	8	6	2500	1	250000
BRSP_6_8_15	4	6	2000	2	250000
BRSP_62_3_15	0	62	2500	9	250000
BRSP_62_4_15	2	62	2500	9	250000
BRSP_62_5_15	6	62	2500	9	250000
BRSP_62_6_15	6	62	2500	9	250000
BRSP_62_7_15	3	62	2000	10	250000
BRSP_96_1_15	2	96	2500	13	250000
BRSP_96_2_15	4	96	2500	13	250000
BRSP_96_3_15	7	96	2500	13	250000
BRSP_96_6_15	2	96	2000	14	250000
DNE1	na	38	2500	8	250000
DNE2	na	62	2500	11	250000
DNE3	na	62	2500	12	250000
DNE4	na	96	2500	15	250000
DNE5	na	101	2500	20	250000
DNE6	na	147	2500	24	250000
DNE7	na	153	2000	26	250000
DNE8	na	153	2500	28	250000
